# Supplementary material for: Legume Diversity Patterns in West Central Africa: Influence of Species Biology on Distribution Models
Source: PLoS One. 2012 Jul 23;7(7):e41526. doi: 10.1371/journal.pone.0041526 (PMC3402427; doi:10.1371/journal.pone.0041526)
Supplement: Table S1 — Maxent results for the 185 Leguminosae species studied. (XLS) [file pone.0041526.s001.xls]

## Sheet: WCA_legumes
Species	Number of Localities	Unique_localities	Vegetation type	bio_02	bio_03	bio_06	bio_08	bio_09	bio_16	bio_17	bio_18	bio_19	dist_co	eastness	geology	northness	CTI	References	Training AUC	Training gain with only bio_02	Training gain with only bio_03	Training gain with only bio_06	Training gain with only bio_08	Training gain with only bio_09	Training gain with only bio_16	Training gain with only bio_17	Training gain with only bio_18	Training gain with only bio_19	Training gain with only dist_co	Training gain with only eastness	Training gain with only geology	Training gain with only northness	Training gain with only compound topographic index
Crotalaria subcapitata subsp. oreadum	30	23	AF	0.6868	0	5.2013	22.3454	0	0	9.7078	0.006	25.7339	1.4355	3.7607	30.289	0.6856	0.1481	Polhill, R.M. (1982) Crotalaria in Africa and Madagascar. A.A. Balkema, Rotterdam.	0.9965	0.3769	0.77	1.6334	3.0999	2.2521	1.5331	0.9667	0.7844	2.1648	0.9242	0.1834	2.2727	0.1371	0.3936
Crotalaria lachnophora	27	22	AF	3.2785	0.3698	0	37.9174	3.8546	0	2.9658	0.4155	13.5661	2.8557	0.8775	31.8397	1.1807	0.8788	Polhill, R.M. (1982) Crotalaria in Africa and Madagascar. A.A. Balkema, Rotterdam.	0.987	0.0706	0.4764	1.2099	2.3323	1.5781	0.672	0.638	0.5915	1.2397	0.4532	0.0358	1.2998	0.0798	0.4121
Antopetitia abyssinica	22	16	AF	0	0.0036	0.4837	21.4562	14.3304	0	5.9019	0.127	11.1727	0.2654	0.0951	45.3961	0.7555	0.0124	Lock, J.M. (1989). Legumes of Africa: A Check-List. Royal Botanic Gardens, Kew.	0.9975	0.1792	0.7148	2.5925	4.0495	3.6601	1.3535	0.7103	0.8577	1.9817	0.7348	0.0236	2.7467	0.0125	0.7415
Adenocarpus mannii	79	27	AF	0.0133	0.5142	3.3747	30.2614	2.3213	0	12.369	0.2765	18.2151	0.3035	0.78	30.1408	1.1422	0.2879	http://www.ildis.org/, feb-2009	0.9954	0.3259	0.8771	3.099	4.0854	3.8281	1.7088	0.6531	0.8142	2.0662	1.3941	0.1321	2.8849	0.1274	1.086
Trifolium simense	45	24	AF	0	0	0.22	4.6038	23.4827	3.4969	5.1483	0.3486	11.63	0.0534	0.0296	50.8082	0.1785	0	Cheek, M., Onana, J.-M. & Pollard, B.J. (2000) The plants of Mount Oku and the Ijim Ridge, Cameroon: a conservation checklist. Royal Botanic Gardens, Kew.	0.9973	0.1883	0.696	2.4328	3.745	3.3678	1.4645	0.5627	0.513	1.975	0.8519	0.0162	3.1998	0.0579	0.624
Trifolium baccarinii	21	18	AF	0	0.2243	0.2294	30.7253	10.4868	0	3.0429	0.1534	33.6476	2.6987	1.5524	16.1399	0.6882	0.411	http://www.ildis.org/, feb-2009	0.9951	0.1109	0.6946	1.4175	2.965	2.193	1.1532	0.7566	0.8264	1.8458	0.5387	0.0883	1.5654	0.1027	0.7418
Smithia elliotii	15	11	AF	0	0.1774	0.248	17.2302	2.0286	0	3.2015	2.3734	5.34	2.8463	0	49.7351	0.0838	16.7358	Cheek, M., Onana, J.-M. & Pollard, B.J. (2000) The plants of Mount Oku and the Ijim Ridge, Cameroon: a conservation checklist. Royal Botanic Gardens, Kew.	0.9948	0.0096	0.0704	1.3734	2.3478	1.5019	0.5005	0.2747	0.206	1.1354	0.442	0	1.7594	0	1.0912
Sesbania macrantha	17	12	AF	0	0	0.0173	16.9619	2.4728	0	12.0652	0.4741	22.954	0	0	44.9532	0.1016	0	Cheek, M., Onana, J.-M. & Pollard, B.J. (2000) The plants of Mount Oku and the Ijim Ridge, Cameroon: a conservation checklist. Royal Botanic Gardens, Kew.	0.9902	0	0.0333	0.8789	1.7816	1.007	0.6948	0.2202	0.3117	1.2513	0.1837	0	1.6409	0	0.1244
Kotschya strigosa	24	17	AF	0	0.0667	0	24.1518	3.4175	0	2.2821	0	25.3525	2.3393	0.6197	37.8707	3.887	0.0129	Cheek, M., Pollard, B.J., Darbyshire, I., Onana, J.-M. & Wild, W. (2004) The plants of Kupe, Mwanenguba and the Bakossi Mountains, Cameroon : a conservation checklist. Royal Botanic Gardens, Kew.	0.9965	0.134	0.6531	1.1822	3.0877	2.1919	1.2249	1.0532	0.6985	1.8727	0.7336	0.0647	2.4119	0.2809	0.2563
Indigofera atriceps	32	16	AF	0	0	1.0202	0	19.8061	2.9177	0.0106	1.7348	17.4976	0.0091	0.8088	55.4196	0.4305	0.345	Cheek, M., Pollard, B.J., Darbyshire, I., Onana, J.-M. & Wild, W. (2004) The plants of Kupe, Mwanenguba and the Bakossi Mountains, Cameroon : a conservation checklist. Royal Botanic Gardens, Kew.	0.9979	0.1449	0.5092	1.9967	3.4148	2.9296	1.5087	0.4217	0.9495	1.9836	0.9262	0.1166	3.164	0.1277	0.8982
Hylodensmum repandum	56	40	AF	0	0.0958	0.3277	0.7787	14.5903	0	4.2779	0.4238	37.6711	0.297	0.7868	39.6695	1.0021	0.0793	Cheek, M., Pollard, B.J., Darbyshire, I., Onana, J.-M. & Wild, W. (2004) The plants of Kupe, Mwanenguba and the Bakossi Mountains, Cameroon : a conservation checklist. Royal Botanic Gardens, Kew.	0.9878	0.2124	0.6098	1.0139	2.6195	1.7913	1.4349	0.4974	0.6844	1.8795	0.6854	0.0329	2.457	0.0394	0.5705
Eriosema montanum	20	16	AF	0	0.0204	0	26.5051	2.9188	0	4.8042	0.071	12.5872	1.4919	0.6223	45.5771	4.8186	0.5836	Cheek, M., Pollard, B.J., Darbyshire, I., Onana, J.-M. & Wild, W. (2004) The plants of Kupe, Mwanenguba and the Bakossi Mountains, Cameroon : a conservation checklist. Royal Botanic Gardens, Kew.	0.995	0.1697	0.6987	1.7765	3.2729	2.6436	1.1042	0.7804	0.8439	1.8483	0.7342	0.044	2.2856	0.1992	0.677
Entada africana	17	16	OF	0.2028	0	0.6029	2.7776	0	0.2963	45.9711	7.9552	8.5706	9.7621	0.1673	16.9205	5.0128	1.7608	http://www.ildis.org/, feb-2009	0.9641	0.5767	0.404	0.0785	0.0016	0.1328	0	0.562	0.5958	0.181	0.6048	0.0063	0.06	0.0522	0.0165
Entada abyssinica	31	27	OF	0	0.0543	2.0908	0.1947	15.5525	0	1.963	3.7928	45.8744	3.3016	1.1055	23.7672	1.5399	0.7633	http://www.ildis.org/, feb-2009	0.9792	0.2334	0.5035	0.7236	1.7835	0.7959	0.7989	0.6848	0.9489	1.5539	0.4579	0.0594	1.3755	0.0689	0.0438
Dichrostachys cinerea	26	23	OF	0	0.0029	1.3952	0	1.6693	0	9.293	5.2354	5.009	4.5288	7.1113	31.8659	13.5179	20.3712	Villiers, J.F. (1989). Flore du Gabon. Fascicule 31: Leguminosae-Mimosoideae. Muséum National d’Historie Naturelle, Paris	0.9171	0.024	0.0519	0.0061	0.0084	0.0189	0.0034	0.058	0.0392	0.0258	0.0287	0.0482	0.1566	0.093	0.1434
Dialium lopense	25	17	OF	0	0.7496	0.3581	10.7674	0.349	0	22.6874	2.7142	37.8128	10.1349	0.4011	7.4674	1.8971	4.6611	Breteler, F.J. (1994)Bulletin du Jardin Botanique National de Belgique, 63(3-4), 201	0.9919	0.3407	0.9655	0.5871	0.4971	0.2382	0.1125	1.3082	0.7317	2.0382	1.1249	0.0207	0.2522	0.05	0.1467
Dialium guineense	101	69	PF	0.4256	4.6204	4.2881	0.8594	0.8812	0.0684	13.4084	9.4951	19.2989	35.5901	2.1393	6.3073	0.5543	2.0636	http://www.ildis.org/, feb-2009	0.9479	0.5937	0.4491	0.4917	0.3305	0.0767	0.326	0.423	0.7521	0.8018	0.8099	0.0345	0.2358	0.0234	0.0258
Dialium angolense	130	88	PF	0.5022	3.5445	4.2189	1.5849	0.2762	17.1319	1.1227	22.7007	6.8526	27.9529	1.927	7.1441	3.2656	1.7757	http://www.ildis.org/, feb-2009	0.9431	0.4715	0.3575	0.3076	0.1414	0.0603	0.4899	0.303	0.5501	0.5021	0.6731	0.0287	0.2439	0.0299	0.0118
Desmodium velutinum	22	22	OF	3.4964	0.405	0	0.1481	0.5077	0	25.4222	1.6928	3.3467	1.8765	19.8112	26.0926	2.6939	14.5069	Lock, J.M. (1989). Legumes of Africa: A Check-List. Royal Botanic Gardens, Kew.	0.9048	0.0477	0.0245	0.009	0.0084	0	0.0036	0.2145	0.0517	0.0574	0.0185	0.1449	0.1197	0.0145	0.1023
Desmodium ramosissimum	38	36	RF	2.4584	6.1429	0.1753	0.3213	0.0907	0	4.6042	0.044	0.0016	49.3686	2.0479	20.5595	3.0071	11.1784	Lock, J.M. (1989). Legumes of Africa: A Check-List. Royal Botanic Gardens, Kew.	0.8986	0.3698	0.2894	0.1643	0.0456	0.0431	0.2742	0.1747	0.168	0.0613	0.5931	0.0088	0.1287	0.0306	0.0833
Desmodium adscendens	51	48	RF	1.9306	0.3046	0	4.0982	6.0412	0.0736	3.4406	2.1862	0.9103	58.3676	2.3689	18.8572	1.4195	0.0016	Cheek, M., Pollard, B.J., Darbyshire, I., Onana, J.-M. & Wild, W. (2004) The plants of Kupe, Mwanenguba and the Bakossi Mountains, Cameroon : a conservation checklist. Royal Botanic Gardens, Kew.	0.9159	0.7581	0.2913	0.2185	0.2473	0.2401	0.6467	0.2981	0.4343	0.3972	1.0676	0.0375	0.6305	0.0854	0.0311
Dalbergia hostilis	24	15	OF	0	0.9516	0.3801	5.3432	4.5116	0	26.4134	0.056	8.0423	9.2588	3.7381	26.7504	9.3896	5.1648	Cheek, M., Pollard, B.J., Darbyshire, I., Onana, J.-M. & Wild, W. (2004) The plants of Kupe, Mwanenguba and the Bakossi Mountains, Cameroon : a conservation checklist. Royal Botanic Gardens, Kew.	0.9499	0.1863	0.3275	0.0295	0.2578	0.0533	0.2065	0.4249	0.1375	0.4155	0.2747	0.0757	0.3458	0.1206	0.0129
Dalbergia afzeliana	19	17	RF	3.2224	3.619	0.4843	0	0	0	36.1552	0	13.5887	10.1398	18.3374	9.9574	3.8748	0.6209	Lock, J.M. (1989). Legumes of Africa: A Check-List. Royal Botanic Gardens, Kew.	0.9365	0.5676	0.3367	0.2525	0.0034	0.0319	0.0491	0.4167	0.2922	0.4379	0.3848	0.2214	0.1265	0.0715	0.001
Crotalaria ochroleuca	21	19	OF	0	0.7706	0	2.1059	1.0925	0.077	26.7566	0	0.5867	6.9469	1.8068	30.2924	10.5537	19.0108	Polhill, R.M. (1982) Crotalaria in Africa and Madagascar. A.A. Balkema, Rotterdam.	0.9049	0.0004	0.0227	0.0015	0.0423	0.0004	0.0151	0.2446	0.0006	0.0103	0.0746	0.0175	0.1912	0.1074	0.1251
Crotalaria glauca	22	18	OF	2.3144	0	1.3568	0.6469	5.8149	0	28.2821	1.0516	1.023	19.2076	3.3418	32.1527	1.3606	3.4477	Polhill, R.M. (1982) Crotalaria in Africa and Madagascar. A.A. Balkema, Rotterdam.	0.9353	0.0248	0.1763	0.0377	0.1564	0.0475	0.0023	0.3377	0.0495	0.0526	0.2811	0.0455	0.4006	0.0221	0.0399
Chamaecrista mimosoides	83	79	RF	0.2964	0.0207	0.128	2.8462	0.4391	0.0079	6.6297	2.4845	1.5135	69.637	0.927	12.7319	1.9305	0.4077	Aubréville, A. (1970). Flore du Cameroun 9: Légumineuses – Caesalpinoidées. Muséum National d’Histoire Naturelle, Paris	0.8414	0.3001	0.1786	0.2169	0.3994	0.1754	0.274	0.1103	0.3654	0.2115	0.7248	0.0119	0.4454	0.0135	0.0123
Chamaecrista kirkii	28	28	OF	0	1.3305	0	0	18.2692	0	21.0733	1.1772	13.0806	20.3188	1.7852	13.3714	5.2645	4.3293	Aubréville, A. (1970). Flore du Cameroun 9: Légumineuses – Caesalpinoidées. Muséum National d’Histoire Naturelle, Paris	0.9271	0.2464	0.3389	0.0139	0.3999	0.3212	0.3271	0.3533	0.2439	0.2346	0.4543	0.0325	0.3505	0.0814	0.0205
Bobgunnia fistuloides	33	26	OF	0.0142	1.7529	0.0892	1.0816	0	0.0227	12.5636	26.931	22.8298	20.0107	2.3522	7.7444	3.0443	1.5633	http://www.ildis.org/, feb-2009	0.9569	0.442	0.2244	0.296	0.2066	0.1398	0.1676	0.3978	0.9096	0.9712	0.7693	0.0421	0.2336	0.0602	0.0156
Bauhinia thonningii	30	27	OF	0.0819	0	0.7071	4.2211	2.83	0.6161	25.0302	0.5923	22.3034	2.1891	4.9062	31.9113	4.5483	0.0629	Aubréville, A. (1968). Flore du Gabon 15: Légumineuses – Caesalpinoidées. Muséum National d’Histoire Naturelle, Paris	0.8996	0.1191	0.1154	0.0466	0.0991	0.0334	0.0085	0.1806	0.2168	0.2904	0.0273	0.0568	0.2896	0.0476	0
Baphia pubescens	24	22	OF	0.4918	0.0126	0.116	0	0	0	26.8178	14.492	19.7965	1.6681	14.9977	13.4726	0.014	8.1209	Soladoye, M.O. (1985) A revision of Baphia (Leguminosae-Papilionoideae). Kew Bulletin, 40(2), 291-386	0.9088	0.2942	0.2208	0.2678	0.0206	0.1103	0.0379	0.2735	0.4318	0.4851	0.3281	0.1497	0.2058	0.0728	0.0663
Aganope gabonica	19	18	RF	0	0.8161	1.1343	0	0	3.0526	0.0202	15.7338	1.4518	66.5075	1.4029	4.7987	2.8837	2.1984	Lock, J.M. (1989). Legumes of Africa: A Check-List. Royal Botanic Gardens, Kew.	0.9689	1.2022	0.2583	0.8123	0.4083	0.1001	0.7935	0.1706	1.0696	0.6611	1.8013	0.067	0.5808	0.0219	0.0545
Acacia kamerunensis	21	19	OF	0.7014	0.2158	2.5476	0	10.2171	0	42.2553	1.6216	15.3296	8.7188	0.0537	9.7594	2.2536	6.3261	Villiers, J.F. (1989). Flore du Gabon. Fascicule 31: Leguminosae-Mimosoideae. Muséum National d’Historie Naturelle, Paris	0.9335	0.3818	0.3938	0.0737	0.211	0.0991	0.3222	0.507	0.2033	0.5605	0.4152	0	0.2622	0.0218	0.1768
Abrus canescens	19	15	OF	0.5111	0.6881	0	1.9514	8.3153	0	38.0963	6.1178	0	5.5616	11.9197	16.8722	3.5086	6.4578	http://www.ildis.org/, feb-2009	0.9649	0.1344	0.0946	0.0092	0	0.1543	0.0313	0.3868	0.0522	0.0817	0.2043	0.1164	0.1893	0.0489	0.0196
Zenkerella citrina	41	27	OF	0	0.1406	0.2912	15.862	0.3442	0.0205	17.4142	1.1803	19.1153	21.4615	0.0295	17.2038	6.8321	0.1048	Aubréville, A. (1970). Flore du Cameroun 9: Légumineuses – Caesalpinoidées. Muséum National d’Histoire Naturelle, Paris	0.9841	0.5698	0.6447	0.1327	1.4647	0.6822	1.1612	0.9582	0.8819	1.3585	1.3699	0.0224	1.2478	0.3346	0.3764
Vigna gracilis	44	40	OF	0.011	0	3.2769	0.9554	10.8103	0.0069	10.8443	0.5063	2.8522	44.6521	6.8904	16.9965	2.0745	0.1234	Cheek, M., Pollard, B.J., Darbyshire, I., Onana, J.-M. & Wild, W. (2004) The plants of Kupe, Mwanenguba and the Bakossi Mountains, Cameroon : a conservation checklist. Royal Botanic Gardens, Kew.	0.9496	0.1986	0.1847	0.0673	0.5979	0.3468	0.4996	0.5877	0.2769	0.754	0.8754	0.0949	0.6054	0.0453	0.0082
Uraria picta	24	24	OF	0.1243	0.3516	0.0205	6.2478	0.1418	0	3.1257	2.2344	8.8052	30.3459	7.039	35.5131	4.0732	1.9775	Lock, J.M. (1989). Legumes of Africa: A Check-List. Royal Botanic Gardens, Kew.	0.9233	0.1283	0.1513	0.1107	0.2723	0.017	0.185	0.2194	0.2907	0.4497	0.5294	0.0956	0.5329	0.0596	0.053
Tephrosia vogelii	33	26	OF	0	2.6332	0.7582	0	2.6684	0	6.6215	5.8043	1.2852	19.8596	1.8012	55.9621	0.8822	1.7241	Cheek, M., Onana, J.-M. & Pollard, B.J. (2000) The plants of Mount Oku and the Ijim Ridge, Cameroon: a conservation checklist. Royal Botanic Gardens, Kew.	0.8961	0.1217	0.15	0.0462	0.4788	0.2407	0.2815	0.1713	0.198	0.2857	0.3929	0.0275	0.844	0.02	0.0006
Tephrosia nana	17	17	OF	0	0.6529	0.4968	0	0	0	9.2884	26.5529	12.3081	16.1147	2.227	20.6003	9.3356	2.4233	Lock, J.M. (1989). Legumes of Africa: A Check-List. Royal Botanic Gardens, Kew.	0.955	0.0895	0.065	0.0733	0.0545	0.0178	0.0172	0.2054	0.4072	0.2307	0.236	0.014	0.2731	0.1232	0.0315
Rhynchosia mannii	25	22	RF	0.8353	0.2981	8.3136	0	4.7324	0	24.3508	0.1958	2.8581	19.398	11.734	19.1669	1.2412	6.8759	Cheek, M., Pollard, B.J., Darbyshire, I., Onana, J.-M. & Wild, W. (2004) The plants of Kupe, Mwanenguba and the Bakossi Mountains, Cameroon : a conservation checklist. Royal Botanic Gardens, Kew.	0.9054	0.4197	0.4542	0	0.3615	0.2371	0.385	0.4228	0.3173	0.3726	0.5238	0.1852	0.4861	0.0345	0.0303
Pseudarthria hookeri	37	33	OF	0.8571	0.0437	0	14.1425	0.1058	0.0029	2.5813	0.0323	17.9249	2.516	1.9266	57.668	1.598	0.6011	Lock, J.M. (1989). Legumes of Africa: A Check-List. Royal Botanic Gardens, Kew.	0.9394	0.0463	0.1944	0.3875	1.0723	0.4587	0.3557	0.2623	0.446	0.7091	0.1884	0.0508	1.3375	0.0441	0.05
Pentaclethra eetveldeana	47	44	PF	0.7705	0.0887	0.0426	6.7648	0	2.3302	7.2874	37.8239	33.3545	4.5579	0.7132	3.8766	0.3548	2.035	Villiers, J.F. (1989). Flore du Gabon. Fascicule 31: Leguminosae-Mimosoideae. Muséum National d’Historie Naturelle, Paris	0.9437	0.3752	0.2245	0.3461	0.2846	0.2169	0.1996	0.3831	0.8122	1.0587	0.4885	0.0113	0.1752	0.0066	0.0228
Newtonia duncanthomasii	18	12	OF	0	0.7069	0	7.8955	0.4229	0.3928	0.1628	3.1944	24.2906	31.9568	0	29.6402	0	1.3371	Cheek, M., Pollard, B.J., Darbyshire, I., Onana, J.-M. & Wild, W. (2004) The plants of Kupe, Mwanenguba and the Bakossi Mountains, Cameroon : a conservation checklist. Royal Botanic Gardens, Kew.	0.9921	0.6131	0.2296	0.0148	1.1196	0.4009	1.5533	0.1483	0.6244	1.5971	1.5359	0	1.3358	0	0.3662
Millettia versicolor	18	17	OF	0	0	0.6827	1.9167	0.3219	0.218	8.8336	2.6131	36.6955	35.1887	0.4256	9.8826	1.842	1.3797	Lock, J.M. (1989). Legumes of Africa: A Check-List. Royal Botanic Gardens, Kew.	0.9876	0.2357	0.2275	0.2743	0.8084	0.1799	0.1294	0.9152	0.7349	1.4108	1.0128	0.0052	0.1991	0.0565	0.0838
Loesenera talbotii	22	19	OF	0	0.0539	5.7748	0.2845	2.9689	0	6.1485	0.5277	69.8282	6.1848	2.059	5.3923	0.155	0.6224	Aubréville, A. (1970). Flore du Cameroun 9: Légumineuses – Caesalpinoidées. Muséum National d’Histoire Naturelle, Paris	0.9979	0.8752	0.8288	0.4952	0.3658	0.0962	3.3883	0.7577	0.8312	3.5278	2.1749	0.0948	0.9193	0.0438	0.0069
Griffonia physocarpa	60	54	RF	14.275	0.785	0.3973	1.4375	4.1305	0.0865	16.2924	4.2625	2.2954	41.4126	3.1525	7.5051	1.461	2.5067	Aubréville, A. (1970). Flore du Cameroun 9: Légumineuses – Caesalpinoidées. Muséum National d’Histoire Naturelle, Paris	0.9207	0.7083	0.2106	0.4915	0.0597	0.0869	0.335	0.3097	0.5239	0.4243	0.6995	0.0539	0.172	0.0346	0.0076
Eriosema psoraleoides	26	25	OF	5.8035	0	0.0004	0.0791	5.2823	0.0431	19.7136	0.043	8.5666	1.0493	2.124	45.0476	9.2947	2.9529	Lock, J.M. (1989). Legumes of Africa: A Check-List. Royal Botanic Gardens, Kew.	0.9537	0.0972	0.1742	0.2135	0.3021	0.2313	0.0245	0.3754	0.0219	0.1379	0.0297	0.019	0.5884	0.1208	0.0183
Eriosema parviflorum	38	35	OF	0	0.1649	0.2975	0.0061	8.6136	0.0398	8.4009	22.1402	0.2029	52.1316	4.0099	1.652	1.694	0.6468	Cheek, M., Pollard, B.J., Darbyshire, I., Onana, J.-M. & Wild, W. (2004) The plants of Kupe, Mwanenguba and the Bakossi Mountains, Cameroon : a conservation checklist. Royal Botanic Gardens, Kew.	0.9215	0.4984	0.1326	0.1437	0.0036	0.1589	0.3311	0.2673	0.7301	0.4248	0.8977	0.0587	0.1484	0.0317	0.001
Distemonanthus benthamianus	44	37	PF	1.0639	9.8258	12.8253	0.019	4.2161	0	16.8528	17.2181	0.2601	26.6797	3.528	4.9923	2.2937	0.2252	Aubréville, A. (1970). Flore du Cameroun 9: Légumineuses – Caesalpinoidées. Muséum National d’Histoire Naturelle, Paris	0.9502	0.8374	0.5894	0.7537	0.1485	0.0425	0.37	0.3524	0.5026	0.4414	0.7064	0.0458	0.0984	0.0483	0.0011
Didelotia letouzeyi	26	22	PF	0.1326	0.0958	3.4834	0.9286	0.0306	0.0697	4.6604	25.1579	3.2653	51.141	2.3564	6.8192	0.6794	1.1798	Aubréville, A. (1970). Flore du Cameroun 9: Légumineuses – Caesalpinoidées. Muséum National d’Histoire Naturelle, Paris	0.9631	1.0564	0.439	0.7816	0.4003	0.122	0.7005	0.3819	1.4237	0.7773	1.2753	0.0524	0.6177	0.0229	0.0179
Didelotia brevipaniculata	55	42	PF	1.3811	0.9656	0.0925	0.0388	0.0255	0.3673	3.3799	4.8698	5.7865	74.031	0.6503	5.4952	2.2566	0.66	Aubréville, A. (1970). Flore du Cameroun 9: Légumineuses – Caesalpinoidées. Muséum National d’Histoire Naturelle, Paris	0.9663	0.484	0.6179	0.2491	0.3622	0.0299	0.6558	0.5073	1.0201	0.7454	1.5488	0.0069	0.2663	0.0478	0.0166
Didelotia africana	29	27	PF	0	0.5111	0.7278	0.3439	0.0508	0.7964	9.2672	25.4507	13.8481	38.3119	1.8916	5.3526	0.6916	2.7562	http://www.ildis.org/, feb-2009	0.9612	0.6488	0.1435	0.4079	0.3178	0.1247	0.1704	0.4171	0.9975	0.8423	0.9867	0.0546	0.3366	0.0239	0.0607
Dialium tessmannii	28	19	PF	0	0.384	7.1397	0	0	0.219	8.0907	48.1307	11.6703	0.9735	3.0834	13.0045	2.2692	5.035	http://www.ildis.org/, feb-2009	0.9647	0.4585	0.1967	0.3277	0.0661	0.13	0.0448	0.2996	0.7533	0.8096	0.4379	0.0489	0.1721	0.0334	0.0677
Dialium polyanthum	18	17	PF	0.876	10.7698	10.6677	2.6278	0	0	15.7258	14.4454	10.0107	0.4763	5.2995	20.5056	0.5853	8.01	Cheek, M., Pollard, B.J., Darbyshire, I., Onana, J.-M. & Wild, W. (2004) The plants of Kupe, Mwanenguba and the Bakossi Mountains, Cameroon : a conservation checklist. Royal Botanic Gardens, Kew.	0.9598	0.5409	0.4499	0.4079	0.3838	0.0015	0.0763	0.3294	0.4075	0.5994	0.3834	0.0709	0.3247	0.0123	0.1165
Dialium dinklagei	47	38	PF	0	1.2097	0	0.4478	1.2124	0	16.2705	9.3285	9.7155	47.2459	1.376	7.204	2.2027	3.787	http://www.ildis.org/, feb-2009	0.9291	0.3802	0.2121	0.1648	0.0456	0.1029	0.2204	0.3257	0.542	0.5163	0.7891	0.0141	0.1789	0.0338	0.0159
Dialium bipindense	25	18	PF	0	3.6878	0	0.4343	0.469	0.3369	6.461	7.3556	7.6576	61.4044	3.6503	3.1179	3.2132	2.2119	http://www.ildis.org/, feb-2009	0.9832	0.5218	0.4691	0.2708	0.0849	0.0052	0.9304	0.3103	0.9967	0.5983	1.3084	0.0983	0.1327	0.0849	0.0429
Detarium macrocarpum	25	22	PF	0.0001	2.8526	9.2779	0.6224	0	0	27.5794	20.6694	16.8628	4.3266	1.7754	7.5344	0.1035	8.3955	http://www.ildis.org/, feb-2009	0.9659	0.4795	0.5047	0.5373	0.1797	0	0.1126	0.4978	0.5788	0.8476	0.5342	0.0143	0.157	0.0045	0.2403
Dalhousiea africana	108	95	PF	1.8111	6.4805	3.1006	0.2791	1.5115	5.4219	5.6764	26.4823	8.5142	27.8879	1.1118	10.3401	0.8267	0.5559	Lock, J.M. (1989). Legumes of Africa: A Check-List. Royal Botanic Gardens, Kew.	0.9395	0.3673	0.4264	0.2344	0.067	0.1116	0.3151	0.2859	0.5653	0.5348	0.5545	0.0207	0.2203	0.019	0.0027
Dalbergia saxatilis	47	37	RF	0.7957	0.4453	0	0	3.8997	1.2485	5.7994	1.7065	0.1902	66.8561	0.7664	11.8571	6.1334	0.3017	Cheek, M., Pollard, B.J., Darbyshire, I., Onana, J.-M. & Wild, W. (2004) The plants of Kupe, Mwanenguba and the Bakossi Mountains, Cameroon : a conservation checklist. Royal Botanic Gardens, Kew.	0.9182	0.7811	0.2107	0.186	0.0934	0.0735	0.6941	0.2859	0.3545	0.32	1.0518	0.0038	0.4026	0.1179	0.0027
Cylicodiscus gabunensis	37	31	PF	0.1839	5.9555	0	0.3143	0.2321	0.68	5.151	46.0144	0.4663	18.7864	1.2462	10.7866	3.8335	6.3497	Cheek, M., Pollard, B.J., Darbyshire, I., Onana, J.-M. & Wild, W. (2004) The plants of Kupe, Mwanenguba and the Bakossi Mountains, Cameroon : a conservation checklist. Royal Botanic Gardens, Kew.	0.9408	0.3338	0.3352	0.1967	0.0253	0.0753	0.2035	0.2331	0.6394	0.5306	0.637	0.013	0.1769	0.0501	0.0401
Crudia zenkeri	38	32	PF	0	9.358	1.2048	2.1136	1.5702	0	29.3194	0.299	9.6652	29.3782	0.8544	10.917	2.9651	2.355	Breteler, F.J. & Nguema Miyono, N. S. (2008) Revision of the African species of Crudia (Leguminosae, Caesalpinioideae). Systematics and Geography of Plants, 78, 81-110	0.9901	0.8669	0.8799	0.1742	0.1522	0.1643	0.454	0.7802	0.4229	0.7796	0.9007	0.0217	0.2923	0.1166	0.0132
Crudia ledermannii	20	17	PF	0	0.7857	0.1741	1.308	0.0009	0	10.3443	0.0416	0	75.0638	1.3503	8.236	2.6483	0.0469	Breteler, F.J. & Nguema Miyono, N. S. (2008) Revision of the African species of Crudia (Leguminosae, Caesalpinioideae). Systematics and Geography of Plants, 78, 81-110	0.9593	0.8039	0.1797	0.6086	0.0276	0.0192	0.4997	0.5341	0.3364	0.2092	1.2593	0.0549	0.1974	0.0394	0.0004
Crudia gabonensis	27	22	RF	2.1515	0	0.3679	0.5327	1.3911	0.2711	9.3726	9.9587	4.69	57.3228	4.406	8.7717	0.2174	0.5466	Breteler, F.J. & Nguema Miyono, N. S. (2008) Revision of the African species of Crudia (Leguminosae, Caesalpinioideae). Systematics and Geography of Plants, 78, 81-110	0.9556	0.6938	0.1649	0.3486	0.0625	0.039	0.4049	0.2874	0.5819	0.6233	0.9046	0.0499	0.2674	0.0168	0.0214
Copaifera religiosa	16	16	PF	0.1569	0	0	0	0	0	10.8264	12.9525	31.5623	36.1087	0.9493	5.6035	1.7994	0.0409	Aubréville, A. (1970). Flore du Cameroun 9: Légumineuses – Caesalpinoidées. Muséum National d’Histoire Naturelle, Paris	0.9751	0.1772	0.4139	0.0663	0.2195	0.1205	0.5268	0.8116	1.2986	1.4539	1.1268	0.0278	0.2112	0.0219	0
Copaifera mildbraedii	27	26	PF	0	0.8862	17.2579	0.2566	1.3748	0.3212	10.5432	34.5618	7.6927	5.5388	1.9405	10.9623	2.2677	6.3963	Aubréville, A. (1970). Flore du Cameroun 9: Légumineuses – Caesalpinoidées. Muséum National d’Histoire Naturelle, Paris	0.9649	0.693	0.2561	0.7394	0.2527	0.0646	0.2808	0.4041	0.7071	0.9154	0.5981	0.0379	0.2644	0.0379	0.1103
Calpocalyx dinklagei	84	71	PF	5.1231	2.8063	3.4198	0.1158	2.47	0.6766	17.7877	9.8282	2.8831	45.1869	0.368	6.8736	1.5636	0.8974	Villiers, J.F. (1989). Flore du Gabon. Fascicule 31: Leguminosae-Mimosoideae. Muséum National d’Historie Naturelle, Paris	0.9276	0.6605	0.34	0.5563	0.1216	0.0243	0.3926	0.3392	0.3812	0.3646	0.7642	0.005	0.1363	0.0235	0.0036
Brachystegia mildbraedii	32	19	PF	0	0.4209	1.5845	8.5747	0	0	3.9633	3.1609	1.5185	61.3108	4.2777	11.6636	1.4176	2.1076	Aubréville, A. (1970). Flore du Cameroun 9: Légumineuses – Caesalpinoidées. Muséum National d’Histoire Naturelle, Paris	0.9762	0.3431	0.2351	0.463	0.4522	0.0162	0.5496	0.2988	0.5611	0.4604	1.3151	0.0851	0.1362	0.0171	0.0443
Bikinia pellegrinii	86	61	PF	0	2.0099	0.8831	0.1324	0.0041	0.1446	27.8989	17.299	21.6345	19.0619	0.0782	8.4054	0.9945	1.4534	Wieringa, J.J. (1999) Monopetalanthus exit. A systematic study of Aphanocalyx, Bikinia, Icuria, Michelsonia and Tetraberlinia (Leguminosae, Caesalpinioideae). Wageningen Agricultural Univesrsity Papers, 99-4, 1-320.	0.9378	0.4609	0.3318	0.1363	0.0564	0.3079	0.1711	0.3717	0.6216	0.8638	0.5838	0.0054	0.2411	0.0197	0.0019
Bikinia media	22	19	PF	4.3235	0	0	0	0.1135	0	13.5068	16.3916	45.4767	2.0617	0.7668	15.4441	0.0577	1.8577	Wieringa, J.J. (1999) Monopetalanthus exit. A systematic study of Aphanocalyx, Bikinia, Icuria, Michelsonia and Tetraberlinia (Leguminosae, Caesalpinioideae). Wageningen Agricultural Univesrsity Papers, 99-4, 1-320.	0.9554	0.1554	0.4464	0.0191	0.0376	0.3911	0.2636	0.7039	0.9386	1.3604	0.6888	0.0113	0.2605	0.0008	0.073
Bikinia le-testui	124	90	PF	3.2496	10.0797	0.7656	1.1948	3.3874	6.201	5.773	7.0709	1.3106	54.2106	0.6239	2.8075	0.869	2.4566	Wieringa, J.J. (1999) Monopetalanthus exit. A systematic study of Aphanocalyx, Bikinia, Icuria, Michelsonia and Tetraberlinia (Leguminosae, Caesalpinioideae). Wageningen Agricultural Univesrsity Papers, 99-4, 1-320.	0.9519	0.7633	0.3945	0.3299	0.0516	0.0605	0.7301	0.3728	0.6533	0.3269	1.0199	0.0083	0.1183	0.0139	0.0746
Bikinia grisea	34	30	PF	0.1674	5.5269	1.1819	0.4529	0.0336	0.5865	29.3368	13.6452	32.585	2.1276	2.8038	10.4418	0.9828	0.1277	Wieringa, J.J. (1999) Monopetalanthus exit. A systematic study of Aphanocalyx, Bikinia, Icuria, Michelsonia and Tetraberlinia (Leguminosae, Caesalpinioideae). Wageningen Agricultural Univesrsity Papers, 99-4, 1-320.	0.9839	0.5639	1.1139	0.3841	0.0659	0.2843	0.1643	1.3034	0.8838	1.9626	0.586	0.0623	0.2889	0.0616	0.005
Bikinia evrardii	32	15	PF	0.8848	0.1936	0	0	1.3421	3.2274	26.6561	2.9256	31.3235	9.8638	6.5287	9.0788	1.1234	6.8521	Wieringa, J.J. (1999) Monopetalanthus exit. A systematic study of Aphanocalyx, Bikinia, Icuria, Michelsonia and Tetraberlinia (Leguminosae, Caesalpinioideae). Wageningen Agricultural Univesrsity Papers, 99-4, 1-320.	0.9851	0.3318	0.4113	0.3226	0.1481	0.4934	0.2401	0.4185	0.8569	1.3151	0.7882	0.1832	0.2421	0.1182	0.0459
Bikinia durandii	30	27	PF	0.0484	1.6218	0.0232	0.1965	0	0.458	24.3304	1.306	29.2437	33.2895	1.5161	6.8146	0.1226	1.0293	Wieringa, J.J. (1999) Monopetalanthus exit. A systematic study of Aphanocalyx, Bikinia, Icuria, Michelsonia and Tetraberlinia (Leguminosae, Caesalpinioideae). Wageningen Agricultural Univesrsity Papers, 99-4, 1-320.	0.9892	0.4935	1.0473	0.2954	0.1674	0.1738	0.9137	1.2195	1.3813	1.7691	1.0974	0.0702	0.282	0.0093	0.0656
Bikinia coriacea	17	14	PF	0.4232	2.3902	1.1559	0	0	1.5801	5.9398	65.3763	2.0907	10.1808	1.1128	9.3498	0.0821	0.3182	Wieringa, J.J. (1999) Monopetalanthus exit. A systematic study of Aphanocalyx, Bikinia, Icuria, Michelsonia and Tetraberlinia (Leguminosae, Caesalpinioideae). Wageningen Agricultural Univesrsity Papers, 99-4, 1-320.	0.9873	0.9675	0.0093	0.4702	0.0555	0.0151	0.6529	0.3709	1.8378	0.6711	1.0555	0.0375	0.2169	0	0
Berlinia congolensis	27	22	RF	3.5214	0	0	0.2866	0	0	0.8011	0.5419	6.9006	78.191	1.0897	3.9292	2.3946	2.3439	http://www.ildis.org/, feb-2009	0.9826	0.4655	0.3786	0.3076	0.5575	0.0445	0.4994	0.8499	0.811	0.9478	1.8316	0.0189	0.5617	0.0316	0.0733
Berlinia confusa	46	31	PF	0.2384	0	2.5781	4.1581	0	0.0736	6.2604	2.864	6.5926	63.8179	3.2496	8.4099	0.9818	0.7758	http://www.ildis.org/, feb-2009	0.9528	0.8079	0.3279	0.7231	0.5663	0.0568	0.4526	0.3746	0.71	0.6819	1.1382	0.0624	0.3343	0.0272	0.0336
Berlinia bracteosa	103	82	RF	1.1435	3.3601	0.6289	2.2563	0.5798	3.7383	3.0707	1.4129	3.5516	73.2106	0.4571	3.2452	1.1638	2.1813	http://www.ildis.org/, feb-2009	0.9458	0.8021	0.3464	0.4822	0.1105	0.0047	0.7958	0.2627	0.5818	0.4249	1.1794	0.0039	0.1935	0.0039	0.0216
Baphiopsis parviflora	38	32	PF	0.0122	2.4301	4.9713	0.0208	3.0384	0.8514	10.0279	0	34.2845	13.846	1.0801	27.1341	0.5029	1.8003	Lock, J.M. (1989). Legumes of Africa: A Check-List. Royal Botanic Gardens, Kew.	0.9642	0.5164	0.4615	0.2532	0.1003	0.036	0.9374	0.5786	0.321	1.07	0.7801	0.0385	1.0262	0.0127	0.0082
Baphia maxima	25	21	PF	0	2.8841	10.7564	0.441	0.0119	0	11.5677	41.6834	3.465	14.4034	2.7944	8.6945	3.0869	0.2112	Soladoye, M.O. (1985) A revision of Baphia (Leguminosae-Papilionoideae). Kew Bulletin, 40(2), 291-386	0.9657	0.4551	0.4816	0.5184	0.1396	0.0069	0.1718	0.4348	0.6466	0.6495	0.5821	0.0294	0.2227	0.0647	0.0005
Baphia leptobotrys	43	31	PF	2.5489	0.1233	15.3713	0	0.269	5.5427	29.9371	2.4196	4.4506	24.3107	6.6024	3.997	0.3146	4.1127	Soladoye, M.O. (1985) A revision of Baphia (Leguminosae-Papilionoideae). Kew Bulletin, 40(2), 291-386	0.9597	1.0385	0.3827	1.128	0.1836	0.2484	0.9729	0.6175	0.3402	0.8037	0.8309	0.13	0.1721	0.0453	0.0767
Baphia cuspidata	36	32	PF	0.5047	5.4681	3.7262	0.8014	0	0	31.9942	1.4587	35.3237	2.6069	2.3573	13.7361	1.243	0.7797	Soladoye, M.O. (1985) A revision of Baphia (Leguminosae-Papilionoideae). Kew Bulletin, 40(2), 291-386	0.9663	0.3144	0.8145	0.282	0.21	0.1195	0.1155	0.616	0.6465	1.1677	0.5579	0.0299	0.252	0.0253	0.0026
Baphia buettneri	24	22	PF	0.1541	0	0.9977	0	1.1816	0.0389	15.1604	22.7836	38.9098	12.9373	0.321	3.2846	2.5921	1.6389	Soladoye, M.O. (1985) A revision of Baphia (Leguminosae-Papilionoideae). Kew Bulletin, 40(2), 291-386	0.9684	0.4052	0.1205	0.4074	0.297	0.1575	0.0922	0.5091	0.7854	1.2411	0.6951	0.0092	0.2268	0.045	0.019
Augouardia le-testui	27	24	PF	0.0457	0	0.1241	15.1037	1.9521	0.0197	22.8956	0	33.9868	20.8931	0.658	1.7593	1.0023	1.5595	http://www.ildis.org/, feb-2009	0.994	0.3046	0.7017	0.7153	0.8968	0.477	0.5027	1.7892	0.8025	2.4801	1.3636	0.04	0.3229	0.0559	0.0847
Aphanocalyx microphyllus	114	92	PF	0.9638	4.5908	2.1363	2.975	4.4953	8.447	6.0226	9.7903	1.2005	53.3717	1.3329	1.3256	0.3451	3.003	Wieringa, J.J. (1999) Monopetalanthus exit. A systematic study of Aphanocalyx, Bikinia, Icuria, Michelsonia and Tetraberlinia (Leguminosae, Caesalpinioideae). Wageningen Agricultural Univesrsity Papers, 99-4, 1-320.	0.9453	0.6141	0.3076	0.1977	0.0479	0.1168	0.6815	0.3282	0.633	0.4697	0.8721	0.0176	0.1643	0.0063	0.0548
Aphanocalyx margininervatus	30	29	PF	0.0528	10.2155	8.9804	0.1628	0	0	25.5002	18.1123	6.4405	12.0876	0.9942	9.9062	7.1895	0.3579	Wieringa, J.J. (1999) Monopetalanthus exit. A systematic study of Aphanocalyx, Bikinia, Icuria, Michelsonia and Tetraberlinia (Leguminosae, Caesalpinioideae). Wageningen Agricultural Univesrsity Papers, 99-4, 1-320.	0.9651	0.5089	0.7255	0.5191	0.1844	0.0029	0.3926	0.4209	0.4969	0.8447	0.6087	0.0122	0.1543	0.1202	0.0053
Aphanocalyx heitzii	53	44	PF	0.4422	0.0038	0	2.3273	0.8585	0.9392	9.5043	15.0855	17.0882	42.3215	1.9299	7.1804	1.4416	0.8776	Wieringa, J.J. (1999) Monopetalanthus exit. A systematic study of Aphanocalyx, Bikinia, Icuria, Michelsonia and Tetraberlinia (Leguminosae, Caesalpinioideae). Wageningen Agricultural Univesrsity Papers, 99-4, 1-320.	0.9809	0.792	0.7356	0.8239	0.8938	0.4023	0.8484	0.6701	1.6286	1.2659	1.4145	0.0943	0.6257	0.0602	0.0268
Aphanocalyx cynometroides	25	22	PF	0.0552	0.2572	0	0	0	0	16.8408	21.2829	10.0876	14.839	8.1451	17.4749	7.0336	3.9837	Wieringa, J.J. (1999) Monopetalanthus exit. A systematic study of Aphanocalyx, Bikinia, Icuria, Michelsonia and Tetraberlinia (Leguminosae, Caesalpinioideae). Wageningen Agricultural Univesrsity Papers, 99-4, 1-320.	0.9655	0.4172	0.3358	0.0608	0.0281	0.2238	0.1586	0.3105	0.5799	0.5754	0.5076	0.1629	0.2706	0.1262	0.0684
Angylocalyx pynaertii	20	16	PF	2.2517	0	0	0.0018	0.0298	0	39.5391	0	0.8538	4.571	14.3377	23.651	3.234	11.5301	Lock, J.M. (1989). Legumes of Africa: A Check-List. Royal Botanic Gardens, Kew.	0.9034	0.2437	0.1471	0.122	0.0172	0.0154	0.0001	0.3238	0.1669	0.0608	0.1926	0.1044	0.205	0.0491	0.044
Angylocalyx oligophyllus	74	63	PF	2.3273	2.957	0	0.0826	0.8864	13.0356	19.7518	6.2171	3.4507	41.5816	0.6313	5.3802	3.3094	0.3893	Lock, J.M. (1989). Legumes of Africa: A Check-List. Royal Botanic Gardens, Kew.	0.9398	0.9306	0.6482	0.6514	0.0504	0.0553	0.9675	0.5059	0.432	0.8478	0.9738	0.015	0.2982	0.0755	0.01
Aganope impressa	16	15	PF	0	7.3792	0	0.1565	0.0003	0	28.4106	19.1444	21.6458	8.4105	0.236	4.7302	6.1148	3.7719	Lock, J.M. (1989). Legumes of Africa: A Check-List. Royal Botanic Gardens, Kew.	0.9808	0.2876	0.6908	0.2697	0.1452	0.0227	0.0486	0.4708	0.5084	0.7431	0.6498	0.0047	0.1843	0.0987	0.0392
Afzelia pachyloba	18	16	PF	0	0	0.2135	0.5349	0	0.8964	0.8983	1.6037	0	69.4713	5.3257	16.2674	4.5476	0.2412	Aubréville, A. (1970). Flore du Cameroun 9: Légumineuses – Caesalpinoidées. Muséum National d’Histoire Naturelle, Paris	0.9616	0.885	0.1392	0.7445	0.0696	0.0071	1.0445	0.2153	0.7505	0.3984	1.665	0.1663	0.8398	0.0893	0.0019
Afzelia bipindensis	37	37	PF	0.0251	2.8674	4.2236	0	0.1015	0.2559	13.7141	12.9895	0.2046	55.6737	1.3492	4.2061	2.8977	1.4915	Aubréville, A. (1970). Flore du Cameroun 9: Légumineuses – Caesalpinoidées. Muséum National d’Histoire Naturelle, Paris	0.8967	0.441	0.253	0.1253	0.0041	0.0732	0.2892	0.2442	0.393	0.3383	0.6833	0.0306	0.1394	0.0369	0.0097
Afzelia bella	66	51	PF	0.6633	1.1085	2.1713	0.0224	0.0203	2.6265	12.199	2.1349	1.2221	67.8357	0.0955	8.1568	0.5879	1.1559	Aubréville, A. (1970). Flore du Cameroun 9: Légumineuses – Caesalpinoidées. Muséum National d’Histoire Naturelle, Paris	0.9321	1.2574	0.3068	1.0469	0.1606	0.1543	0.95	0.451	0.4022	0.3406	1.3724	0.0064	0.0982	0.025	0.053
Tetrapleura tetraptera	67	60	RF	2.0135	5.2155	1.6471	6.8874	4.6767	2.4793	20.8316	3.009	1.3757	34.9497	2.0273	13.1802	1.3598	0.3473	Villiers, J.F. (1989). Flore du Gabon. Fascicule 31: Leguminosae-Mimosoideae. Muséum National d’Historie Naturelle, Paris	0.9026	0.4577	0.4071	0.4736	0.0323	0.0724	0.4361	0.2805	0.3142	0.3882	0.576	0.0351	0.2077	0.0238	0.0022
Tetraberlinia moreliana	34	25	PF	0.0868	0	0.0911	2.163	0	0.0623	5.7835	0.3285	10.1517	59.1498	1.1818	19.448	1.4833	0.0703	Wieringa, J.J. (1999) Monopetalanthus exit. A systematic study of Aphanocalyx, Bikinia, Icuria, Michelsonia and Tetraberlinia (Leguminosae, Caesalpinioideae). Wageningen Agricultural Univesrsity Papers, 99-4, 1-320.	0.9878	0.6531	0.6923	0.5918	1.056	0.2323	0.887	0.9552	1.3569	1.3675	1.8467	0.0486	1.0769	0.0543	0.0014
Tetraberlinia longiracemosa	34	20	PF	0.4587	0.1003	1.8261	0.8639	0	0.017	1.8595	4.4339	12.1091	56.836	1.4022	18.541	1.2059	0.3461	Wieringa, J.J. (1999) Monopetalanthus exit. A systematic study of Aphanocalyx, Bikinia, Icuria, Michelsonia and Tetraberlinia (Leguminosae, Caesalpinioideae). Wageningen Agricultural Univesrsity Papers, 99-4, 1-320.	0.9877	0.4268	0.8227	0.3198	0.9911	0.2064	0.6454	1.0153	1.5594	1.5205	1.9898	0.0587	1.016	0.0364	0.0208
Tetraberlinia korupensis	18	11	PF	2.8395	10.6496	1.8931	0.3394	0.2024	1.6367	3.1454	0	32.7376	39.7265	0	6.8298	0	0	Wieringa, J.J. (1999) Monopetalanthus exit. A systematic study of Aphanocalyx, Bikinia, Icuria, Michelsonia and Tetraberlinia (Leguminosae, Caesalpinioideae). Wageningen Agricultural Univesrsity Papers, 99-4, 1-320.	0.9991	1.2488	0.4301	2.2456	0.0574	0.7439	2.8926	1.243	0.8529	3.1691	2.7563	0.0079	0.111	0.0002	0.0052
Tetraberlinia bifoliolata	197	144	PF	0.4087	4.561	0.2691	5.1938	0.8477	4.3328	3.7549	9.9943	2.6995	63.5071	0.6492	1.2921	1.9022	0.5877	Wieringa, J.J. (1999) Monopetalanthus exit. A systematic study of Aphanocalyx, Bikinia, Icuria, Michelsonia and Tetraberlinia (Leguminosae, Caesalpinioideae). Wageningen Agricultural Univesrsity Papers, 99-4, 1-320.	0.9517	0.6797	0.3663	0.4321	0.2521	0.0199	0.7507	0.468	0.7151	0.4814	1.1907	0.0065	0.1622	0.0255	0.0031
Tessmannia anomala	34	24	PF	0.0936	0.0393	7.0236	0	9.0992	1.8334	11.3504	14.3504	5.4104	26.9936	2.2165	16.398	4.3484	0.8432	Aubréville, A. (1970). Flore du Cameroun 9: Légumineuses – Caesalpinoidées. Muséum National d’Histoire Naturelle, Paris	0.9482	0.3539	0.2311	0.0525	0.0766	0.3241	0.4326	0.287	0.6218	0.5194	0.6615	0.0898	0.3771	0.1065	0.0983
Tessmannia africana	44	38	PF	0.002	0.6675	0	0	0.3494	0.0492	45.0205	1.8753	16.6932	24.6219	0.2908	4.0514	3.6427	2.7362	Aubréville, A. (1970). Flore du Cameroun 9: Légumineuses – Caesalpinoidées. Muséum National d’Histoire Naturelle, Paris	0.9339	0.4856	0.4335	0.1821	0.0388	0.0768	0.1822	0.5642	0.4709	0.6954	0.6081	0.0081	0.1905	0.0548	0.021
Stemonocoleus micranthus	19	19	PF	0	0.3348	7.2323	1.6436	0	0	21.3316	28.7977	10.8077	0.4292	3.3319	21.304	1.3687	3.4186	Aubréville, A. (1970). Flore du Cameroun 9: Légumineuses – Caesalpinoidées. Muséum National d’Histoire Naturelle, Paris	0.9385	0.2598	0.2842	0.3014	0.1023	0.0084	0.0667	0.3024	0.4469	0.5095	0.2436	0.035	0.1777	0.0179	0.0209
Stachyothyrsus staudtii	27	18	PF	0	1.492	0.7871	0.8987	0	0	9.1861	6.4958	6.1391	42.8449	0.4755	17.4774	4.1558	10.0477	Aubréville, A. (1970). Flore du Cameroun 9: Légumineuses – Caesalpinoidées. Muséum National d’Histoire Naturelle, Paris	0.9697	0.4144	0.331	0.217	0.003	0.0024	0.2167	0.2449	0.399	0.2417	0.7489	0.0236	0.2566	0.0528	0.0875
Sindoropsis le-testui	26	24	PF	0.0019	0.1447	0	0.4188	0	0	14.7577	22.3352	23.0867	24.844	1.1376	12.0278	1.2411	0.0046	Aubréville, A. (1968). Flore du Gabon 15: Légumineuses – Caesalpinoidées. Muséum National d’Histoire Naturelle, Paris	0.9663	0.2608	0.6073	0.1186	0.0275	0.1929	0.4473	0.5778	0.8669	1.2385	0.947	0.0359	0.3642	0.0309	0.0076
Scorodophloeus zenkeri	83	69	PF	0.1437	0.4886	7.6848	0.1038	0.0184	0	14.3138	27.2025	26.9064	5.513	0.5922	15.1112	1.2768	0.6448	Aubréville, A. (1970). Flore du Cameroun 9: Légumineuses – Caesalpinoidées. Muséum National d’Histoire Naturelle, Paris	0.9219	0.4316	0.37	0.2512	0.174	0.1345	0.1863	0.374	0.6733	0.8349	0.5094	0.0119	0.2452	0.0121	0.0018
Pterocarpus soyauxii	46	36	PF	0.7612	2.7632	1.8758	0.346	2.4548	8.0269	15.2408	2.859	0.8961	50.6931	7.8447	3.6633	2.4353	0.1398	Rojo, J.P. (1972) Pterocarpus (Leguminosae-Papilionoideae) revised for the World. Phanerogamarum monographiae, 5, 1-119	0.9379	0.9276	0.4118	0.7738	0.1334	0.0503	0.7124	0.3359	0.4937	0.5093	0.9979	0.1597	0.1215	0.1432	0.0033
Pseudoprosopis gilletii	44	41	PF	0.9462	6.5566	1.0423	0.0283	0	1.4107	16.2793	25.1208	40.5605	1.3158	1.2778	3.368	1.8439	0.2497	Lock, J.M. (1989). Legumes of Africa: A Check-List. Royal Botanic Gardens, Kew.	0.9602	0.4717	0.615	0.229	0.1827	0.2435	0.1857	0.6555	0.8679	1.2883	0.5468	0.025	0.1021	0.0353	0.0176
Prioria oxyphylla	25	20	PF	0.7186	0.0504	0.6169	0.1464	0	0	17.4994	34.2998	22.9142	0	2.04	17.4347	2.2417	2.0381	Breteler, F.J. (1999) A revision of Prioria, including Gossweilerodendron, Kingiodendron, Oxystigma, and Pterygopodium (Leguminosae-Caesalpinioideae-Detarieae) with emphasis on Africa. Wageningen Agricultural University Papers, 99-3, 1-61	0.936	0.3348	0.2281	0.124	0.0072	0.2162	0.0172	0.3568	0.6421	0.8831	0.2817	0.052	0.2923	0.0378	0.0233
Plagiosiphon multijugus	36	27	PF	0.9058	0.069	0.1093	0	0.1062	0	42.6195	0	11.1908	26.5164	0.6808	14.5828	2.6188	0.6008	Aubréville, A. (1970). Flore du Cameroun 9: Légumineuses – Caesalpinoidées. Muséum National d’Histoire Naturelle, Paris	0.9531	0.6939	0.3199	0.2042	0.0839	0.062	0.2049	0.6365	0.3705	0.5689	0.6414	0.0183	0.2832	0.0534	0.0016
Plagiosiphon longitubus	19	16	PF	3.3649	1.9652	1.7524	0	1.2377	3.4449	23.1434	1.4481	1.7689	55.3786	1.5959	4.5383	0.0279	0.3337	Aubréville, A. (1970). Flore du Cameroun 9: Légumineuses – Caesalpinoidées. Muséum National d’Histoire Naturelle, Paris	0.9861	1.2314	0.1738	0.4833	0.0274	0.0712	1.2519	0.6849	0.2244	0.7108	1.5407	0.0351	0.2281	0.0027	0.009
Plagiosiphon gabonensis	26	23	PF	0.0148	0.6603	0	0.243	0	0	15.3888	24.0939	40.8811	6.159	1.4318	10.102	0.1963	0.8291	Aubréville, A. (1968). Flore du Gabon 15: Légumineuses – Caesalpinoidées. Muséum National d’Histoire Naturelle, Paris	0.9545	0.2322	0.385	0.0582	0.0179	0.259	0.1557	0.4286	0.8288	1.2103	0.6237	0.0144	0.2176	0.0016	0.0245
Plagiosiphon emarginatus	57	50	PF	0.6136	0.1292	0.2732	0	0	0	16.5806	10.2233	5.7208	53.8556	1.8391	8.8238	1.3139	0.6269	Aubréville, A. (1970). Flore du Cameroun 9: Légumineuses – Caesalpinoidées. Muséum National d’Histoire Naturelle, Paris	0.9516	0.7209	0.3524	0.2584	0.026	0.0665	0.6102	0.3834	0.7861	0.5219	0.9883	0.0433	0.1224	0.0432	0.0046
Piptadeniastrum africanum	71	60	RF	0.0589	0.6216	0	0.1495	5.5324	8.8685	6.8493	3.0097	2.9622	54.1606	0.8567	10.621	2.7719	3.5378	Villiers, J.F. (1989). Flore du Gabon. Fascicule 31: Leguminosae-Mimosoideae. Muséum National d’Historie Naturelle, Paris	0.9337	0.5129	0.2639	0.2136	0.0423	0.024	0.6055	0.2558	0.2565	0.4866	0.8603	0.0138	0.3103	0.0536	0.0527
Pentaclethra macrophylla	83	64	RF	0.0532	0.1139	1.8022	1.0946	2.0927	0.6363	8.4153	2.8015	0.52	72.9922	0.6182	6.3896	1.9922	0.4781	Villiers, J.F. (1989). Flore du Gabon. Fascicule 31: Leguminosae-Mimosoideae. Muséum National d’Historie Naturelle, Paris	0.9082	0.6768	0.2206	0.5089	0.0574	0.041	0.5032	0.2727	0.4025	0.266	0.9587	0.0146	0.1616	0.0239	0.0009
Parkia bicolor	49	42	RF	0.0196	0.192	1.0699	0	0.5353	0.2076	5.9481	3.0289	4.5072	73.0404	2.4418	6.6511	1.1832	1.1748	Villiers, J.F. (1989). Flore du Gabon. Fascicule 31: Leguminosae-Mimosoideae. Muséum National d’Historie Naturelle, Paris	0.9242	0.4334	0.1928	0.152	0.0478	0.0479	0.3897	0.2789	0.4986	0.5214	0.9323	0.0234	0.206	0.0156	0.009
Oddoniodendron micranthum	39	28	PF	0.7201	12.902	0	0	0.2122	0.448	8.1181	53.283	5.7171	1.3238	6.6624	5.3003	4.221	1.092	Aubréville, A. (1970). Flore du Cameroun 9: Légumineuses – Caesalpinoidées. Muséum National d’Histoire Naturelle, Paris	0.9579	0.5427	0.4825	0.3429	0.0592	0.2438	0.145	0.3535	0.791	0.8142	0.5595	0.1423	0.1556	0.0822	0.0287
Newtonia griffoniana	28	23	PF	0	0.7011	0.0146	2.1547	0.045	6.1167	6.0083	6.4549	3.1223	46.7836	13.0576	5.4469	9.7491	0.3452	Villiers, J.F. (1989). Flore du Gabon. Fascicule 31: Leguminosae-Mimosoideae. Muséum National d’Historie Naturelle, Paris	0.9474	0.4736	0.2754	0.261	0.0573	0.0168	0.6629	0.2134	0.4719	0.5802	0.8758	0.2521	0.1764	0.208	0.0314
Neochevalierodendron stephanii	71	56	PF	0.0296	2.3138	1.4658	5.2994	0	0	21.1649	10.1127	41.9273	8.3569	1.3192	6.1481	1.2279	0.6344	Aubréville, A. (1970). Flore du Cameroun 9: Légumineuses – Caesalpinoidées. Muséum National d’Histoire Naturelle, Paris	0.9651	0.458	0.4743	0.3939	0.5484	0.2909	0.2425	0.7209	0.9054	1.3757	0.7067	0.0443	0.2482	0.03	0.0101
Millettia mannii	44	40	PF	3.1892	0.1072	12.8451	0	0.9049	0.0585	24.5073	2.5508	2.3374	33.8238	2.3102	13.3322	2.714	1.3193	Lock, J.M. (1989). Legumes of Africa: A Check-List. Royal Botanic Gardens, Kew.	0.9395	1.0381	0.3054	0.9	0.1269	0.119	0.4133	0.5317	0.4156	0.2667	0.786	0.0784	0.1618	0.0704	0.0307
Millettia barteri	86	64	RF	8.0708	0.1858	0.5297	0	0.5821	0.6733	9.3169	2.9047	4.7349	58.1689	2.5349	7.5494	0.6159	4.1328	Lock, J.M. (1989). Legumes of Africa: A Check-List. Royal Botanic Gardens, Kew.	0.8824	0.6934	0.2392	0.56	0.0705	0.0572	0.5564	0.2703	0.2321	0.3966	0.9422	0.0591	0.1327	0.0175	0.0495
Microberlinia bisulcata	30	15	PF	0	0	0.2549	0.0515	0.3706	0	11.8906	0.6006	56.2515	14.8192	2.0953	8.2372	4.571	0.8575	Cheek, M., Pollard, B.J., Darbyshire, I., Onana, J.-M. & Wild, W. (2004) The plants of Kupe, Mwanenguba and the Bakossi Mountains, Cameroon : a conservation checklist. Royal Botanic Gardens, Kew.	0.9965	0.9882	0.5972	1.9573	0.156	0.8523	2.648	1.0082	0.9162	2.8932	1.6861	0.0557	1.1564	0.2133	0.0187
Leucomphalos capparideus	50	44	PF	0.7424	1.4229	0.1605	0.2565	0.1523	0.7777	17.7024	2.0268	2.6527	61.2017	0.6293	10.5263	0.6576	1.0908	Cheek, M., Pollard, B.J., Darbyshire, I., Onana, J.-M. & Wild, W. (2004) The plants of Kupe, Mwanenguba and the Bakossi Mountains, Cameroon : a conservation checklist. Royal Botanic Gardens, Kew.	0.9712	0.5982	0.4833	0.5882	0.0219	0.0391	1.0552	0.6864	0.4917	0.9107	1.2926	0.0086	0.4432	0.0153	0.0418
Leptoderris fasciculata	21	19	PF	0.5024	0.3018	2.2674	0	0.0848	0	7.0727	6.884	14.3135	34.802	2.8252	13.762	15.6313	1.5529	Cheek, M., Pollard, B.J., Darbyshire, I., Onana, J.-M. & Wild, W. (2004) The plants of Kupe, Mwanenguba and the Bakossi Mountains, Cameroon : a conservation checklist. Royal Botanic Gardens, Kew.	0.9423	0.16	0.0637	0.0101	0.0104	0.1509	0.1402	0.2903	0.3405	0.4261	0.5845	0.0351	0.2466	0.2067	0.0123
Leonardoxa africana	81	65	RF	2.2887	0.1048	0.7684	0.2336	2.0201	0.8202	29.3993	1.236	1.2716	56.1013	1.4793	3.286	0.9757	0.0149	Cheek, M., Pollard, B.J., Darbyshire, I., Onana, J.-M. & Wild, W. (2004) The plants of Kupe, Mwanenguba and the Bakossi Mountains, Cameroon : a conservation checklist. Royal Botanic Gardens, Kew.	0.9692	1.2309	0.4508	0.6881	0.2202	0.1864	1.3511	0.7586	0.389	0.669	1.2844	0.0682	0.2549	0.0328	0.0264
Julbernardia seretii	53	38	PF	0.354	3.2296	0.0487	0	0	0.0171	26.6762	11.3261	2.4895	45.6481	0.1838	4.8988	5.1102	0.0179	Cheek, M., Pollard, B.J., Darbyshire, I., Onana, J.-M. & Wild, W. (2004) The plants of Kupe, Mwanenguba and the Bakossi Mountains, Cameroon : a conservation checklist. Royal Botanic Gardens, Kew.	0.9514	0.7413	0.6072	0.4136	0.0224	0.0035	0.6125	0.4547	0.5313	0.664	0.9025	0.0197	0.2364	0.082	0.0245
Julbernardia hochreutineri	28	20	PF	0	1.002	0.1591	0.7689	0	0.4104	18.6375	13.599	38.5071	6.9328	1.3977	15.5591	2.7342	0.2921	Aubréville, A. (1968). Flore du Gabon 15: Légumineuses – Caesalpinoidées. Muséum National d’Histoire Naturelle, Paris	0.9722	0.1942	0.605	0.088	0.1026	0.2649	0.2794	0.7855	0.8365	1.3371	0.6771	0.0478	0.2675	0.0614	0.0385
Hylodendron gabunense	77	58	PF	2.0539	1.5706	2.6079	0.4459	6.3672	11.9455	16.2132	3.2797	5.1333	36.7427	3.1325	6.3574	4.1465	0.0038	Aubréville, A. (1968). Flore du Gabon 15: Légumineuses – Caesalpinoidées. Muséum National d’Histoire Naturelle, Paris	0.9463	0.6838	0.4312	0.7566	0.0836	0.1411	0.6789	0.3598	0.4474	0.8095	0.8141	0.0549	0.1433	0.0945	0.0048
Guibourtia tessmannii	34	32	PF	1.9891	2.5305	1.2421	0	1.2773	2.129	10.111	33.4974	3.1216	34.7446	0.625	4.7624	1.0503	2.9195	Aubréville, A. (1970). Flore du Cameroun 9: Légumineuses – Caesalpinoidées. Muséum National d’Histoire Naturelle, Paris	0.9401	0.5706	0.1784	0.484	0.089	0.0439	0.3062	0.2845	0.6312	0.6014	0.6922	0.0133	0.1393	0.0188	0.0301
Guibourtia ehie	37	35	PF	0	2.7584	0.5999	0	0	0.2272	9.3305	17.4781	7.9089	50.6149	2.3244	4.6864	2.4134	1.6578	Lock, J.M. (1989). Legumes of Africa: A Check-List. Royal Botanic Gardens, Kew.	0.9792	0.5241	0.5994	0.2278	0.1502	0.0778	1.0645	0.4956	1.3288	0.8975	1.4214	0.0417	0.3105	0.0775	0.0168
Gilletiodendron pierreanum	51	33	PF	0.4939	0.8896	6.2285	0.3312	0.0267	0	33.7809	6.8656	35.1619	1.9268	1.0059	9.765	1.442	2.0821	Aubréville, A. (1970). Flore du Cameroun 9: Légumineuses – Caesalpinoidées. Muséum National d’Histoire Naturelle, Paris	0.9626	0.5939	0.4518	0.3536	0.1284	0.0898	0.1533	0.544	0.7965	1.0916	0.5901	0.0098	0.1863	0.0371	0.0344
Fillaeopsis discophora	36	34	PF	0	2.2926	0.0261	3.0126	1.9263	0.7226	7.6774	21.692	2.491	43.8776	3.095	7.3972	1.1217	4.6678	Villiers, J.F. (1989). Flore du Gabon. Fascicule 31: Leguminosae-Mimosoideae. Muséum National d’Historie Naturelle, Paris	0.9522	0.3749	0.2983	0.3558	0.1639	0.0835	0.238	0.2716	0.6369	0.4637	0.8324	0.0462	0.1981	0.0307	0.0409
Eurypetalum tessmannii	52	33	PF	0	0.4993	0.0495	11.9165	0.0568	0.0762	21.1436	10.4192	38.0559	6.288	0.3798	10.1021	0.6554	0.3577	Aubréville, A. (1970). Flore du Cameroun 9: Légumineuses – Caesalpinoidées. Muséum National d’Histoire Naturelle, Paris	0.976	0.3847	0.3678	0.5855	0.7938	0.5251	0.173	0.8199	0.7946	1.3962	0.7707	0.0112	0.4678	0.02	0.0195
Erythrophleum ivorense	61	46	PF	0.7468	1.9643	0.5022	0	1.7029	0.0697	16.1273	2.0724	2.4793	65.2679	0.8787	5.3791	0.6319	2.1776	Cheek, M., Pollard, B.J., Darbyshire, I., Onana, J.-M. & Wild, W. (2004) The plants of Kupe, Mwanenguba and the Bakossi Mountains, Cameroon : a conservation checklist. Royal Botanic Gardens, Kew.	0.9425	0.951	0.3696	0.6971	0.0445	0.0323	0.5793	0.3606	0.5035	0.3541	1.0527	0.0153	0.2668	0.0013	0.018
Eriosema glomeratum	74	70	RF	4.1947	0.2274	0.4837	0.3435	0.4533	0	1.7658	2.734	1.6932	75.8555	3.4725	6.3644	1.0796	1.3326	Lock, J.M. (1989). Legumes of Africa: A Check-List. Royal Botanic Gardens, Kew.	0.9179	0.5668	0.1963	0.3226	0.3308	0.0803	0.3727	0.2131	0.5971	0.4107	1.0477	0.0405	0.4423	0.0175	0.0574
Entada gigas	37	35	RF	4.4254	0.7311	0.8272	0.1416	0.2949	0.1494	7.4977	0.6432	6.0819	59.2368	3.4809	13.5397	0.1982	2.752	Villiers, J.F. (1989). Flore du Gabon. Fascicule 31: Leguminosae-Mimosoideae. Muséum National d’Historie Naturelle, Paris	0.9101	0.8582	0.2368	0.429	0.0683	0.0715	0.3571	0.2817	0.4624	0.1369	1.0199	0.082	0.0969	0.0095	0.043
Duparquetia orchidacea	112	95	PF	7.7249	10.1383	13.2564	0.1859	0.0857	7.7707	3.0359	4.8501	1.2759	40.4756	2.8732	4.1053	1.3522	2.8698	Aubréville, A. (1970). Flore du Cameroun 9: Légumineuses – Caesalpinoidées. Muséum National d’Histoire Naturelle, Paris	0.9553	0.8797	0.4902	0.8567	0.1628	0.0763	0.8288	0.4517	0.5283	0.5621	1.0318	0.0478	0.342	0.0083	0.0346
Dioclea hexandra	22	21	RF	1.25	0.2103	0.6202	1.1178	0.1372	0	11.3324	0.6102	0.55	41.5648	11.3266	20.1804	2.9695	8.1306	Lock, J.M. (1989). Legumes of Africa: A Check-List. Royal Botanic Gardens, Kew.	0.9539	0.6109	0.1839	0.5068	0.0131	0.0384	0.1894	0.2433	0.2096	0.0782	0.8118	0.2049	0.275	0.0747	0.1429
Desmodium salicifolium	18	17	RF	0	0	3.1709	0	0.9537	0	20.7072	1.7012	19.8538	1.6166	3.7678	44.7375	3.4912	0	Cheek, M., Pollard, B.J., Darbyshire, I., Onana, J.-M. & Wild, W. (2004) The plants of Kupe, Mwanenguba and the Bakossi Mountains, Cameroon : a conservation checklist. Royal Botanic Gardens, Kew.	0.9663	0.1712	0.1392	0.2283	0.2242	0.1983	0.073	0.3112	0.1333	0.3299	0.0987	0.0622	0.8845	0.0873	0.0025
Dalbergia ecastaphyllum	70	49	CO	0.2924	0	0	0	0.1449	0.1535	1.3765	1.7865	0.0608	92.5727	0.7138	2.3831	0.4191	0.0968	Lock, J.M. (1989). Legumes of Africa: A Check-List. Royal Botanic Gardens, Kew.	0.9886	2.1494	0.1962	1.3389	0.3264	0.2718	1.352	0.5665	0.8654	0.4089	3.2772	0.0664	0.8475	0.0304	0.0323
Cynometra mannii	57	44	CO	1.788	0.1815	0	4.0762	0.263	0.1313	3.5378	9.1063	1.6308	63.649	2.3151	8.905	0.8683	3.5477	http://www.ildis.org/, feb-2009	0.9526	0.6763	0.2019	0.5943	0.4584	0.1252	0.5096	0.4387	0.9515	0.7024	1.2516	0.072	0.649	0.0394	0.0963
Crudia klainei	39	34	CO	3.2764	0.4236	0.0896	0	3.6002	0.0227	1.2929	0.6063	1.7666	73.3024	6.1694	8.8411	0.4866	0.1223	Breteler, F.J. & Nguema Miyono, N. S. (2008) Revision of the African species of Crudia (Leguminosae, Caesalpinioideae). Systematics and Geography of Plants, 78, 81-110	0.9888	1.8909	0.2582	1.2968	0.3056	0.2767	1.4356	0.543	0.3798	0.467	2.3497	0.2486	0.3882	0.057	0.0825
Crotalaria retusa	30	28	CO	1.9357	0.122	0.1433	0.6105	0.2521	0.1374	0.5379	1.9566	6.2929	77.2998	1.1514	5.1322	3.5893	0.8388	Polhill, R.M. (1982) Crotalaria in Africa and Madagascar. A.A. Balkema, Rotterdam.	0.9259	0.828	0.1379	0.634	0.0573	0.1292	0.7244	0.0635	0.3845	0.2123	1.2225	0.0259	0.0989	0.0463	0.0271
Cathormion altissimum	27	25	RF	6.8753	2.4221	0.0558	0	0.4293	0	19.7468	4.8234	3.7467	39.587	2.7286	9.1756	0.6051	9.8044	Villiers, J.F. (1989). Flore du Gabon. Fascicule 31: Leguminosae-Mimosoideae. Muséum National d’Historie Naturelle, Paris	0.9578	0.7266	0.3235	0.3813	0.0716	0.0686	0.1812	0.3596	0.2558	0.0775	0.8159	0.063	0.2493	0.0039	0.122
Canavalia rosea	24	21	CO	0.3003	0	1.9622	0	0	0	0	0.2568	2.177	88.7861	0.6426	5.7318	0.1354	0.0078	Lock, J.M. (1989). Legumes of Africa: A Check-List. Royal Botanic Gardens, Kew.	0.9971	2.515	0.2841	1.3673	0.4181	0.1357	0.9123	0.3813	1.1254	0.285	4.1443	0.1277	1.4698	0.073	0.0356
Camoensia brevicalyx	27	22	CO	0.0457	5.3026	3.0937	0.0817	0	0.0642	10.2945	2.421	6.4776	53.202	0.8998	9.3008	4.616	4.2004	Lock, J.M. (1989). Legumes of Africa: A Check-List. Royal Botanic Gardens, Kew.	0.9653	0.8039	0.3191	0.5855	0.2544	0.0016	0.2359	0.2534	0.5609	0.4363	1.138	0.0349	0.2011	0.1014	0.0616
Calpocalyx klainei	28	23	CO	0.1541	0.0251	1.2478	0	0.2268	0	6.0372	5.7679	15.2984	47.9959	2.106	20.4642	0.4955	0.1813	Lock, J.M. (1989). Legumes of Africa: A Check-List. Royal Botanic Gardens, Kew.	0.9921	0.8331	0.7362	0.6463	0.9823	0.3093	0.7116	0.9223	1.884	1.5442	1.9511	0.0631	1.6472	0.0216	0.0059
Calpocalyx heitzii	19	19	CO	2.6772	0.4823	0	1.0187	0.2781	0	1.4023	0	9.7513	75.0213	0.126	5.7833	2.1432	1.3163	Villiers, J.F. (1989). Flore du Gabon. Fascicule 31: Leguminosae-Mimosoideae. Muséum National d’Historie Naturelle, Paris	0.9858	0.3891	0.3843	0.2867	0.4954	0.0667	0.4979	0.6635	1.1091	0.8763	1.834	0.0121	0.3931	0.0402	0.0467
Berlinia craibiana	27	22	RF	0.0792	0.0405	17.5237	0.0413	0.4612	3.6155	7.4542	0.1037	11.8191	52.6511	0.3392	4.1613	0.7733	0.9366	http://www.ildis.org/, feb-2009	0.9674	1.2595	0.1157	1.5828	0.1648	0.5158	1.6059	0.5084	0.2101	1.2029	1.4407	0.0072	0.3467	0.0264	0.0311
Berlinia bruneelii	20	17	RF	7.0573	0.047	0	0.2469	0.8873	0	22.1101	0	8.2701	15.9523	1.1054	7.5759	4.5645	32.1832	http://www.ildis.org/, feb-2009	0.9684	0.4747	0.26	0.3589	0.0334	0.1226	0.1085	0.4313	0.2093	0.6174	0.5643	0.0192	0.2874	0.0999	0.4203
Berlinia auriculata	87	64	CO	0	0.6452	2.2308	0.202	0.1822	0.4427	2.9593	6.6686	0.9591	77.106	0.6447	7.2602	0.6791	0.02	http://www.ildis.org/, feb-2009	0.9527	1.3666	0.2876	1.1776	0.4089	0.1385	0.9874	0.4618	0.8271	0.4263	1.6875	0.0373	0.2048	0.0092	0.0334
Baphia pilosa	40	35	RF	0.6905	0.9427	0.0533	8.8045	0	0.0896	10.2345	27.1323	37.9935	9.3876	1.3744	1.4127	1.1468	0.7374	Soladoye, M.O. (1985) A revision of Baphia (Leguminosae-Papilionoideae). Kew Bulletin, 40(2), 291-386	0.9735	0.5297	0.3474	0.4975	0.8591	0.2692	0.1636	0.8863	1.1092	1.5083	0.845	0.0304	0.3467	0.0336	0.0068
Baphia nitida	61	45	CO	2.8711	0.0184	1.0724	0	2.6005	2.7076	13.4747	2.0481	20.5768	48.0562	1.1639	4.2924	0.8612	0.2567	Soladoye, M.O. (1985) A revision of Baphia (Leguminosae-Papilionoideae). Kew Bulletin, 40(2), 291-386	0.9766	1.4655	0.483	1.4347	0.2099	0.4807	1.6828	0.7236	0.5544	1.3045	1.524	0.0482	0.5499	0.0292	0.0126
Baphia leptostemma	30	23	CO	0	0.5606	0	0	0.0456	4.6235	5.4257	16.9656	2.8286	62.0314	2.4919	3.1055	1.9216	0	Soladoye, M.O. (1985) A revision of Baphia (Leguminosae-Papilionoideae). Kew Bulletin, 40(2), 291-386	0.9446	0.7781	0.1508	0.4825	0.1178	0.0113	0.6397	0.2739	0.9978	0.6715	1.2154	0.0291	0.3049	0.0894	0
Baphia laurifolia	79	63	CO	3.4485	1.2493	3.7821	0.4151	0.3187	0.1288	6.6803	2.3928	1.447	69.5054	3.967	3.4197	2.6026	0.6426	Soladoye, M.O. (1985) A revision of Baphia (Leguminosae-Papilionoideae). Kew Bulletin, 40(2), 291-386	0.9565	1.1768	0.286	0.9826	0.3251	0.125	0.8681	0.3594	0.5833	0.6064	1.3008	0.0875	0.339	0.0948	0.0113
Baikiaea robynsii	22	21	RF	0	3.7816	14.4795	1.0914	0.8848	0	10.9444	38.4373	8.6452	5.363	0.0909	7.7883	2.0324	6.4612	Aubréville, A. (1968). Flore du Gabon 15: Légumineuses – Caesalpinoidées. Muséum National d’Histoire Naturelle, Paris	0.9622	0.6356	0.2206	0.661	0.1359	0.0344	0.1128	0.4017	0.6585	0.4676	0.6113	0.0041	0.0603	0.0316	0.0891
Baikiaea insignis	57	48	CO	0.1604	1.0402	0.6704	0.207	1.1705	0	3.3524	9.492	2.7055	70.33	2.0464	7.4739	0.4136	0.9376	Aubréville, A. (1970). Flore du Cameroun 9: Légumineuses – Caesalpinoidées. Muséum National d’Histoire Naturelle, Paris	0.9387	0.7221	0.1886	0.5727	0.1505	0.0288	0.4587	0.3518	0.4989	0.5519	1.1313	0.0431	0.2527	0.0189	0.014
Aphanocalyx djumaensis	26	24	PF	0	0	0.1986	6.7873	0.2526	0.034	21.2503	0.6027	27.0043	4.0073	0.1546	9.1859	0.4786	30.0437	Wieringa, J.J. (1999) Monopetalanthus exit. A systematic study of Aphanocalyx, Bikinia, Icuria, Michelsonia and Tetraberlinia (Leguminosae, Caesalpinioideae). Wageningen Agricultural Univesrsity Papers, 99-4, 1-320.	0.9881	0.4935	0.6705	0.6958	0.2752	0.1406	0.1701	0.7488	0.8303	1.5724	0.7856	0.0032	0.2762	0.0405	0.6979
Albizia laurentii	16	15	RF	1.0407	0.0274	0.7692	0.6056	0	0	23.8981	1.8216	26.2078	6.595	2.2074	8.0709	5.4842	23.2722	Villiers, J.F. (1989). Flore du Gabon. Fascicule 31: Leguminosae-Mimosoideae. Muséum National d’Historie Naturelle, Paris	0.9835	0.3464	0.2683	0.2561	0.0235	0.1018	0.0824	0.3174	0.619	1.1093	0.6168	0.07	0.1805	0.1243	0.3832
Albizia adianthifolia	36	33	RF	8.0464	5.5084	0.1661	0	6.3316	1.0708	29.65	1.0022	0.0146	17.7266	2.6808	17.8295	7.9118	2.0611	Villiers, J.F. (1989). Flore du Gabon. Fascicule 31: Leguminosae-Mimosoideae. Muséum National d’Historie Naturelle, Paris	0.922	0.4761	0.4655	0.0525	0.1685	0.0673	0.2788	0.3519	0.1472	0.2024	0.4473	0.0201	0.3173	0.0915	0.052
Airyantha schweinfurthii	22	19	RF	0	0.5857	0	0.1473	0	0	26.2031	0.0689	8.0309	38.4918	1.2605	20.1799	1.6023	3.4297	Lock, J.M. (1989). Legumes of Africa: A Check-List. Royal Botanic Gardens, Kew.	0.9319	0.5441	0.3406	0.5526	0.0649	0.1065	0.2399	0.6961	0.2902	0.2715	0.8089	0.0555	0.1436	0.0636	0.0381
Acacia pentagona	39	33	RF	4.0831	1.084	0.4417	0	6.1514	0.4291	19.191	3.9469	0.6854	41.3349	1.1819	15.7535	1.4875	4.2297	Villiers, J.F. (1989). Flore du Gabon. Fascicule 31: Leguminosae-Mimosoideae. Muséum National d’Historie Naturelle, Paris	0.917	0.5837	0.2468	0.064	0.1014	0.1531	0.2877	0.2933	0.3275	0.1317	0.6073	0.0095	0.2007	0.0108	0.0124
Stylosanthes erecta	36	31	CO	3.911	0	0	0	0	0.0001	0.4077	0.3816	2.1455	85.6705	2.8176	2.5391	0.6863	1.4405	Lock, J.M. (1989). Legumes of Africa: A Check-List. Royal Botanic Gardens, Kew.	0.9708	1.7312	0.1103	0.8843	0.2699	0.0571	0.588	0.4674	0.7939	0.3357	2.9725	0.1374	0.8236	0.0188	0.0968
Sindora klaineana	39	29	CO	0.2812	0	0.3682	0.0441	0	0	0.1796	4.8201	8.4372	74.4697	0.3947	10.6742	0.225	0.106	Aubréville, A. (1970). Flore du Cameroun 9: Légumineuses – Caesalpinoidées. Muséum National d’Histoire Naturelle, Paris	0.9951	1.3322	1.0095	0.7711	1.4137	0.34	0.6366	0.9792	2.1384	1.4939	2.9345	0.028	1.769	0.0571	0.0222
Rhynchosia preussii	30	25	RF	0.0876	6.1166	2.4298	0.2481	0	0	25.4221	2.3929	12.999	16.9663	2.6863	23.5332	4.4008	2.7173	Lock, J.M. (1989). Legumes of Africa: A Check-List. Royal Botanic Gardens, Kew.	0.9675	0.627	0.6685	0.3952	0.1771	0.0029	0.205	0.4877	0.4419	0.5708	0.6467	0.0574	0.2347	0.0823	0.0136
Prioria mannii	15	11	CO	0.3903	0	0	0.0485	0	0	0	0	36.1977	53.6634	0	8.0513	0	1.6489	Breteler, F.J. (1999) A revision of Prioria, including Gossweilerodendron, Kingiodendron, Oxystigma, and Pterygopodium (Leguminosae-Caesalpinioideae-Detarieae) with emphasis on Africa. Wageningen Agricultural University Papers, 99-3, 1-61	0.9959	1.8094	0	0.5722	0.0071	0	2.4041	0.4721	0.0529	2.1534	2.97	0	0.9585	0.0194	0.0031
Prioria buchholzii	35	28	RF	1.9775	0.0042	2.5011	0.9659	0	0.0774	11.3207	9.9186	7.1611	21.2935	2.8353	2.6058	3.9235	35.4153	Breteler, F.J. (1999) A revision of Prioria, including Gossweilerodendron, Kingiodendron, Oxystigma, and Pterygopodium (Leguminosae-Caesalpinioideae-Detarieae) with emphasis on Africa. Wageningen Agricultural University Papers, 99-3, 1-61	0.9484	0.4957	0.0253	0.5731	0.2154	0.1126	0.0336	0.2401	0.4107	0.4262	0.5758	0.0281	0.1983	0.0423	0.4915
Ostryocarpus riparius	18	15	CO	0	0.3912	11.4425	0.1589	0.0072	1.4945	8.062	0.2344	0.2092	71.5993	0.725	4.5179	1.0289	0.129	Lock, J.M. (1989). Legumes of Africa: A Check-List. Royal Botanic Gardens, Kew.	0.9928	1.7457	0.388	1.7984	0.2537	0.5339	1.6772	1.0582	0.3594	0.6849	2.6821	0.0589	0.0392	0.0251	0.0025
Ormocarpum verrucosum	21	18	CO	0.0109	0	0.2803	0	0	1.2292	7.0989	2.6475	3.0659	79.5045	0.1646	4.8963	0.8882	0.2138	Cheek, M., Pollard, B.J., Darbyshire, I., Onana, J.-M. & Wild, W. (2004) The plants of Kupe, Mwanenguba and the Bakossi Mountains, Cameroon : a conservation checklist. Royal Botanic Gardens, Kew.	0.9974	2.3826	0.1263	1.6682	0.0241	0.2739	2.0937	0.9989	1.0058	0.5577	3.4556	0.0217	0.6933	0.0256	0.0604
Ormocarpum megalophyllum	20	18	RF	2.0912	2.5646	0.6916	0	0	0	25.5874	0.1553	0	40.0066	4.0503	12.8841	4.9174	7.0515	Cheek, M., Pollard, B.J., Darbyshire, I., Onana, J.-M. & Wild, W. (2004) The plants of Kupe, Mwanenguba and the Bakossi Mountains, Cameroon : a conservation checklist. Royal Botanic Gardens, Kew.	0.9624	1.0129	0.3828	0.6377	0.0226	0.0469	0.5641	0.5367	0.2283	0.1871	0.832	0.0848	0.1392	0.0933	0.0793
Newtonia duparquetiana	42	28	CO	0	0.1669	0.4665	0.2452	1.691	0.1452	0.1695	3.6492	0.2723	81.651	1.6698	6.3206	1.7433	1.8094	Villiers, J.F. (1989). Flore du Gabon. Fascicule 31: Leguminosae-Mimosoideae. Muséum National d’Historie Naturelle, Paris	0.9576	1.1031	0.2051	0.3896	0.2606	0.1301	0.6118	0.279	1.2212	0.6444	2.1034	0.0598	0.9253	0.0483	0.0712
Mucuna flagellipes	60	50	RF	1.2489	0.1936	2.4684	0	3.5399	0.8351	28.0582	4.3736	0.1811	39.2061	1.214	13.6284	2.4886	2.5642	Cheek, M., Pollard, B.J., Darbyshire, I., Onana, J.-M. & Wild, W. (2004) The plants of Kupe, Mwanenguba and the Bakossi Mountains, Cameroon : a conservation checklist. Royal Botanic Gardens, Kew.	0.9553	0.9211	0.4139	0.6455	0.0983	0.1271	0.7145	0.6398	0.3058	0.5847	0.9626	0.0316	0.5183	0.072	0.0206
Mimosa pigra	25	25	RF	0	3.1919	9.498	0	1.0655	0	8.9262	5.5393	21.4814	1.5421	2.8228	19.7912	5.8932	20.2484	Villiers, J.F. (1989). Flore du Gabon. Fascicule 31: Leguminosae-Mimosoideae. Muséum National d’Historie Naturelle, Paris	0.8661	0.0057	0.0694	0.0144	0.0079	0.0165	0.1147	0.0979	0.0434	0.1927	0.0194	0.0327	0.237	0.0689	0.1507
Millettia sanagana	25	21	PF	0.1121	0.4311	0.9662	0	0	0.1624	30.2311	3.544	0.1206	12.2562	5.5503	37.7081	1.201	7.717	Lock, J.M. (1989). Legumes of Africa: A Check-List. Royal Botanic Gardens, Kew.	0.9129	0.3696	0.3111	0.2051	0.1408	0.105	0.1062	0.2898	0.3414	0.0696	0.3711	0.0679	0.3685	0.0251	0.0746
Millettia macrophylla	35	26	RF	0	1.3468	0.3693	0	1.6836	0.1862	4.4962	0	34.5994	45.0184	0.6811	10.7622	0.7518	0.1051	Cheek, M., Pollard, B.J., Darbyshire, I., Onana, J.-M. & Wild, W. (2004) The plants of Kupe, Mwanenguba and the Bakossi Mountains, Cameroon : a conservation checklist. Royal Botanic Gardens, Kew.	0.9964	1.6601	1.0794	0.9837	0.1075	0.1915	2.7438	1.7304	0.4122	2.7697	2.48	0.0589	1.7973	0.1414	0.062
Millettia griffoniana	46	40	CO	0.2801	0.1492	0.0619	0.1216	0.2076	0	13.5859	0.3595	1.7285	66.9166	7.3389	6.8088	1.6605	0.7809	Lock, J.M. (1989). Legumes of Africa: A Check-List. Royal Botanic Gardens, Kew.	0.9455	1.0242	0.2566	0.7998	0.1099	0.0977	0.6618	0.6617	0.4031	0.2086	1.3073	0.1702	0.0791	0.0229	0.0213
Machaerium lunatum	22	20	CO	0	0	0.7275	0	0.1167	0.0106	1.6564	0.1273	3.1348	85.2527	0.7413	2.9797	5.172	0.0811	http://www.ildis.org/, feb-2009	0.9975	1.6892	0.1069	1.1801	0.0412	0.1893	1.1551	0.9822	0.3708	0.3577	3.5626	0.0969	0.7472	0.2229	0.0397
Lonchocarpus sericeus	39	26	CO	3.4849	0	3.6047	0.0618	0	0.2188	0.454	1.2064	1.1122	83.6196	0.8305	3.9792	0.8398	0.5881	Lock, J.M. (1989). Legumes of Africa: A Check-List. Royal Botanic Gardens, Kew.	0.9814	2.3204	0.4356	1.9265	0.5373	0.6931	1.6131	0.4644	0.7186	0.509	3.0685	0.116	0.8422	0.0226	0.0788
Librevillea klainei	79	52	CO	1.4384	0.5031	0.0082	0.0987	0	0.3438	0.3629	7.1887	13.0344	70.8878	1.1221	2.9017	1.8571	0.2532	Aubréville, A. (1968). Flore du Gabon 15: Légumineuses – Caesalpinoidées. Muséum National d’Histoire Naturelle, Paris	0.9794	0.8797	0.7026	0.5485	0.8175	0.2191	0.6619	0.5661	1.5361	1.0304	1.9469	0.0276	0.7714	0.1189	0.0026
Leptoderris congolensis	22	17	RF	24.5213	0.1459	0	0.1456	0	0.1163	21.9549	0.2024	0.0134	2.6173	4.4087	10.6663	5.5977	29.6103	Lock, J.M. (1989). Legumes of Africa: A Check-List. Royal Botanic Gardens, Kew.	0.9023	0.6022	0.1545	0.4017	0.0585	0.0126	0.0362	0.2951	0.1166	0.0699	0.3665	0.0582	0.1213	0.0691	0.2533
Julbernardia pellegriniana	64	53	RF	0.8044	4.865	17.4081	0.048	0.5791	0.1026	29.3639	1.8456	28.5741	4.0349	0.3459	8.2467	2.3032	1.4782	Lock, J.M. (1989). Legumes of Africa: A Check-List. Royal Botanic Gardens, Kew.	0.97	0.7311	0.7722	0.8534	0.5062	0.0637	0.2759	0.741	0.6596	1.2968	0.5891	0.0097	0.2832	0.059	0.0247
Julbernardia brieyi	44	38	RF	0	2.1571	0	10.4561	0	0.3513	12.9367	17.1022	38.7219	1.6703	1.7157	12.3319	1.8687	0.6881	Aubréville, A. (1968). Flore du Gabon 15: Légumineuses – Caesalpinoidées. Muséum National d’Histoire Naturelle, Paris	0.9673	0.1423	0.646	0.1344	0.3145	0.1878	0.3456	0.7948	0.8578	1.4577	0.7629	0.0443	0.262	0.055	0.0185
Indigofera hirsuta	23	22	CO	4.0908	3.9933	1.6735	0	0.297	1.3702	2.3087	3.7378	1.8553	54.1291	4.9984	16.063	4.4635	1.0194	Lock, J.M. (1989). Legumes of Africa: A Check-List. Royal Botanic Gardens, Kew.	0.9504	0.4792	0.1034	0.3861	0.0281	0	0.4656	0.0346	0.4106	0.1795	0.772	0.0806	0.4282	0.0472	0.0377
Haplormosia monophylla	23	18	CO	0	0	0.0046	0.412	0	0	0.1772	0.1116	0	89.8139	3.8185	4.9718	0.2178	0.4727	Lock, J.M. (1989). Legumes of Africa: A Check-List. Royal Botanic Gardens, Kew.	0.9962	1.2511	0.2321	0.7509	0.8297	0.0028	0.4189	0.9816	0.9586	0.988	3.7447	0.1857	1.2747	0.0575	0.2006
Guilandina bonduc	25	17	CO	8.0072	0	0	1.003	0.0976	0.9084	0.0148	4.229	0	78.9012	0.8959	3.183	2.7599	0	Aubréville, A. (1970). Flore du Cameroun 9: Légumineuses – Caesalpinoidées. Muséum National d’Histoire Naturelle, Paris	0.9935	2.9583	0.7065	1.7159	0.7066	0.6274	1.8627	0.0108	2.2818	0.3739	3.4801	0.0878	1.6443	0.1972	0.0028
Guibourtia pellegriniana	32	26	CO	0	0	0.0827	0	0	0.0933	0.444	0.3019	2.6342	88.5524	0.1805	7.061	0.6477	0.0024	Aubréville, A. (1968). Flore du Gabon 15: Légumineuses – Caesalpinoidées. Muséum National d’Histoire Naturelle, Paris	0.9897	0.9879	0.6319	0.4308	0.9419	0.1704	0.2551	1.2472	0.9095	1.5922	3.7351	0.0218	2.3143	0.0438	0.0494
Guibourtia demeusei	29	24	RF	1.4616	0.4779	5.2512	2.0027	4.9597	2.7714	14.4485	12.0976	3.0346	36.308	4.4279	6.8893	1.9566	3.913	Aubréville, A. (1970). Flore du Cameroun 9: Légumineuses – Caesalpinoidées. Muséum National d’Histoire Naturelle, Paris	0.9473	0.7457	0.1234	0.7956	0.1529	0.1517	0.4411	0.3605	0.7374	0.6302	0.8003	0.0884	0.2207	0.0909	0.0608
Erythrina excelsa	17	15	RF	1.1007	0.3034	0.4899	16.7157	4.5394	0	1.1375	0.0532	48.9583	6.38	0.0564	19.6328	0.598	0.0347	http://www.ildis.org/, feb-2009	0.9894	0.7119	0.6008	0.0338	1.5191	0.6235	2.0625	0.6351	0.6554	2.2876	1.147	0.0006	1.9153	0.0935	0.2449
